# Supplementary material for: Identification of Putative Chemosensory Receptor Genes from the Athetis dissimilis Antennal Transcriptome
Source: PLoS One. 2016 Jan 26;11(1):e0147768. doi: 10.1371/journal.pone.0147768 (PMC4727905; doi:10.1371/journal.pone.0147768)
Supplement: S1 File — (TXT) (TXT) [file pone.0147768.s001.txt]

>c33396.graph_c0|orf1 type=complete len=86aa loc=c33396.graph_c0:173-430:+
MLRSKSAVYGCKWERFSKRNMQTLMIMLVNALKDEALCWWTYYLDLCHLIDYHQVYLLYL
HHFDIYYELLNVMKILCWVTVDIYK*

>c55213.graph_c0|orf2 type=complete len=82aa loc=c55213.graph_c0:39-284:-
MALLSWKLLADQETGGIGHDGGAERNRNEGIWTFVIFLRNLRSHCKDVIHAIFSIVLNSF
VYTLIFQYFLIKIIIIVNFTV*

>c102934.graph_c0|orf1 type=5prime_partial len=92aa loc=c102934.graph_c0:2-277:-
MMIPDHLFDEGINNTLLHHDMRHVQQNKSVYEKTQRDYEQEQRDMLSSQDGDTCEIHDQF
YRDHKLLLVMFRALAVMPITRSRPGLKENIFL

>c11451.graph_c0|orf1 type=5prime_partial len=54aa loc=c11451.graph_c0:111-275:+
MVTYLVVLLQFQISIPDESQAQNQEEEAKPTNITRTTEALTTTTTVMTTILTTL

>c30799.graph_c0|orf2 type=3prime_partial len=95aa loc=c30799.graph_c0:1-285:+
DVRNTILTGVTGIMPLFLYCFGGEMLLSAGIQMSTAVYGCGWELMEVRQAKVALLMLCLT
QRPLYLTAADIFIMNRETFGDVAQVIYKIYAVFN*

>c8859.graph_c0|orf3 type=3prime_partial len=63aa loc=c8859.graph_c0:32-220:-
RRWVCSSTPPTAPRCCSYSSTARISLPSRWPRVSKTRFCPSISWQLTDQHRKRLITSSKP
SR*


>c122623.graph_c0|orf1 type=internal len=72aa loc=c122623.graph_c0:3-218:-
RETTWSLCIFGLLSAVTVFGLTASAEPRQLPLAAWYPYDTTISPAYELTFATQSSSLILS
ALVNVSLDTLVT

>c69862.graph_c0|orf3 type=complete len=100aa loc=c69862.graph_c0:577-876:-
MQLVSLIQYMCGTLTQLFLFCRYGDAVLNESSLGMGQGPFAAAYWCVSPRVRRELTMLGA
SMMTPRHLRAGPFNHLDLPSFILIVRTAYSYYAVLGQKE*


>c40999.graph_c0|orf1 type=internal len=91aa loc=c40999.graph_c0:1-273:-
IHHQSMYSLIEDYATVYKKILLMDHLICGPVICLSAYCIAEKFDRGEFQAILFVICFATT
VLHFAPSYMCTYLDTKIKSVGDACWGIPFWN

>c40999.graph_c0|orf2 type=3prime_partial len=66aa loc=c40999.graph_c0:1-198:+
VPERNAPTRVTYRFYLSVQIGAHVTRGKVQHSGCETNHKKYCLKFATVKFLCNTISRQTN
YRTTN*
>c15832.graph_c0|orf2 type=3prime_partial len=59aa loc=c15832.graph_c0:157-333:-
LTIYWSLYIPTSINSFNFTSHNTTNINQNLLFNPDCMMCTAVRSKNTQWLGLNYMSSL*

>c15832.graph_c0|orf1 type=3prime_partial len=79aa loc=c15832.graph_c0:3-239:+
ADDIYRASIGVADAVYESGWYKSNTRCRRAMLVVLQRSQRPLYFTALKFRPITMMTYSSI
LTTAYSYFALLYTSYSQD*

>c117034.graph_c0|orf1 type=internal len=73aa loc=c117034.graph_c0:1-219:-
SIGLFFPSILLVLFPWSEVGELVRSFRKSGVLLWVGELRYEGEETGVCDAASVTEKGGVA
SSRYHTGQYLHFC

>c61041.graph_c0|orf3 type=5prime_partial len=66aa loc=c61041.graph_c0:915-1115:+
MDEKTKKAILTIMMRAKKPQRLTAYKFTTISYESFTKIISNSWSYFTILRTVYTPPESPP
VSHTDK
